# Supplementary material for: Comparative analysis of oral microbiome in saliva samples of oral leukoplakia, proliferative leukoplakia and oral squamous cell carcinoma
Source: Front Oral Health. 2025 May 14;6:1600090. doi: 10.3389/froh.2025.1600090 (PMC12116504; doi:10.3389/froh.2025.1600090)
Supplement: Supplementary file 1 [file Table1.xlsx]

## Sheet: Sheet 1
Species	Group	% Cases	p-value Fisher	Mean	SD	Min	Q1	Median	Q3	Max	W	p-value
Streptococcus_salivarius	Coce	80.8	0.293	18.27	18.31	0	2.5	12.6	31.4	59.3	80	0.08
	LO	100		31	22.56	8.3	12	25.6	42.3	68.3
Streptococcus_parasanguinis	Coce	88.5	0.545	12.16	12.89	0	1.7	7.8	19.7	44.9	100	0.297
	LO	100		20	22.14	1	3.7	10.9	30.3	70.1
Neisseria_perflava	Coce	34.6	0.462	4.61	10.49	0	0	0	3.3	42.2	117.5	0.63
	LO	50		5.3	12.3	0	0	0.1	2.4	39.1
Porphyromonas_pasteri	Coce	57.7	0.706	5.19	10.71	0	0	0.5	3.1	36.9	153.5	0.402
	LO	70		0.41	0.51	0	0	0.2	0.8	1.4
Streptococcus_mutans	Coce	26.9	0.454	2.42	10.07	0	0	0	0	51.5	115	0.53
	LO	40		7.33	22.51	0	0	0	0.4	71.4
Prevotella_melaninogenica	Coce	73.1	1	2.64	4.79	0	0	0.8	2.8	19.8	145.5	0.592
	LO	70		1.85	3.68	0	0	0.7	1.1	12
Streptococcus_constellatus	Coce	23.1	0.413	3.24	9.41	0	0	0	0	45.4	118	0.607
	LO	40		0.92	2.04	0	0	0	0.4	6.4
[Eubacterium]_brachy	Coce	61.5	0.716	0.95	1.31	0	0	0.3	1.4	4.2	102	0.32
	LO	70		4.33	6.91	0	0	0.6	4.9	17.4
Streptococcus_anginosus	Coce	61.5	0.709	4.69	8.9	0	0	0.5	2.4	30	143	0.647
	LO	50		1.42	2.02	0	0	0.5	1.9	6
Fusobacterium_periodonticum	Coce	38.5	1	1.6	4.05	0	0	0	0.7	18.3	140	0.703
	LO	40		0.17	0.28	0	0	0	0.3	0.8
Capnocytophaga_sputigena	Coce	50	1	2.86	8.65	0	0	0.1	1.6	43.7	151.5	0.428
	LO	50		0.51	1.45	0	0	0	0.1	4.6
Capnocytophaga_gingivalis	Coce	69.2	1	3.35	7.09	0	0	0.7	3.5	34.3	164	0.23
	LO	70		0.4	0.37	0	0	0.5	0.7	1
Lactobacillus_fermentum	Coce	42.3	0.706	1.32	4.72	0	0	0	0.2	23.8	147.5	0.494
	LO	30		0.14	0.34	0	0	0	0.1	1.1
Clostridiales_bacterium	Coce	57.7	1	0.94	2.55	0	0	0.1	0.7	12.8	120	0.728
	LO	60		0.58	0.77	0	0	0.3	0.9	2.3
Leptotrichia_hongkongensis	Coce	38.5	0.716	1.67	5.36	0	0	0	0.3	25.4	143	0.608
	LO	30		0.13	0.25	0	0	0	0.2	0.8
Leptotrichia_wadei	Coce	38.5	1	1.65	4.68	0	0	0	0.8	20.5	140	0.703
	LO	40		0.16	0.24	0	0	0	0.3	0.6
Capnocytophaga_leadbetteri	Coce	57.7	1	2.63	4.28	0	0	0.4	4.7	14.3	149	0.498
	LO	60		0.41	0.57	0	0	0.1	0.7	1.4
Selenomonas_sp.	Coce	57.7	0.264	1.38	2.36	0	0	0.3	1.4	9.2	166.5	0.174
	LO	30		1.68	4.99	0	0	0	0.2	15.9
Capnocytophaga_granulosa	Coce	11.5	1	0.19	0.62	0	0	0	0	2.9	133.5	0.846
	LO	10		0.03	0.09	0	0	0	0	0.3
Prevotella_histicola	Coce	34.6	1	0.92	2.56	0	0	0	0.4	12.4	123	0.79
	LO	40		1.71	4.85	0	0	0	0.5	15.5
Veillonella_atypica	Coce	23.1	1	0.57	1.51	0	0	0	0	6.9	138	0.716
	LO	20		0.09	0.22	0	0	0	0	0.7
Filifactor_alocis	Coce	42.3	1	0.4	0.71	0	0	0	0.5	3	140	0.708
	LO	40		0.57	1.54	0	0	0	0.2	4.9
Neisseria_elongata	Coce	30.8	0.689	1.67	4.86	0	0	0	0.2	19.5	145	0.517
	LO	20		0.19	0.44	0	0	0	0	1.4
Prevotella_salivae	Coce	53.8	0.711	0.65	1.16	0	0	0.2	0.7	4.7	151	0.439
	LO	40		0.41	0.77	0	0	0	0.2	2.1
Rothia_aeria	Coce	15.4	0.37	1.38	5.99	0	0	0	0	30.5	114	0.428
	LO	30		0.43	0.71	0	0	0	0.9	1.8
Megasphaera_micronuciformis	Coce	73.1	0.247	3.56	6.41	0	0	0.6	5.5	23.3	181.5	0.066
	LO	50		0.53	1.08	0	0	0	0.2	3.3
Schaalia_odontolytica	Coce	80.8	0.293	5.42	9.82	0	0.5	1.9	4.8	47.1	73	0.046
	LO	100		10.35	15.15	0.9	4.1	5.7	9.2	52.4
Porphyromonas_endodontalis	Coce	0	0.278	0	0	0	0	0	0	0	117	0.121
	LO	10		0.02	0.06	0	0	0	0	0.2
SR1_bacterium	Coce	53.8	0.711	1.57	4.37	0	0	0.1	0.4	19.4	170	0.136
	LO	40		0.06	0.11	0	0	0	0	0.4
Alloscardovia_omnicolens	Coce	26.9	0.247	1.57	5.93	0	0	0	0.4	30.1	112.5	0.474
	LO	50		0.41	0.82	0	0	0.1	0.4	2.7
Phocaeicola_abscessus	Coce	34.6	1	0.77	2.78	0	0	0	0.2	14.1	130.5	1
	LO	30		0.36	0.6	0	0	0	0.6	1.5
Selenomonas_flueggei	Coce	15.4	1	0.63	2.95	0	0	0	0	15.1	125	0.807
	LO	20		0.12	0.34	0	0	0	0	1.1
Tannerella_forsythia	Coce	26.9	0.119	0.1	0.25	0	0	0	0	0.9	76	0.028
	LO	60		0.82	1.07	0	0	0.3	1.6	2.8
Bifidobacterium_longum	Coce	23.1	0.053	1.34	4.67	0	0	0	0	23.3	89	0.088
	LO	60		0.39	0.54	0	0	0.2	0.6	1.7
Campylobacter_concisus	Coce	65.4	0.223	0.69	1.17	0	0	0.3	0.7	5.1	127.5	0.943
	LO	90		0.34	0.29	0	0.2	0.3	0.5	1
Eubacterium_sulci	Coce	26.9	1	0.41	1.05	0	0	0	0.3	4.5	131.5	0.964
	LO	30		0.13	0.35	0	0	0	0.1	1.1
Prevotella_pallens	Coce	46.2	0.711	0.71	1.33	0	0	0	0.5	4.5	126	0.895
	LO	60		0.17	0.22	0	0	0.1	0.3	0.6
Prevotella_jejuni	Coce	23.1	0.157	0.26	0.74	0	0	0	0	3.6	160	0.109
	LO	0		0	0	0	0	0	0	0
Bifidobacterium_dentium	Coce	26.9	0.247	0.42	0.87	0	0	0	0.1	3.1	109.5	0.4
	LO	50		0.28	0.45	0	0	0.1	0.2	1.3
Campylobacter_showae	Coce	30.8	0.058	0.17	0.33	0	0	0	0.2	1.4	90	0.119
	LO	70		0.42	0.89	0	0	0.1	0.4	2.9
TM7_phylum	Coce	3.8	0.181	0.04	0.19	0	0	0	0	1	110	0.151
	LO	20		0.1	0.23	0	0	0	0	0.7
Candidatus_Saccharibacteria	Coce	19.2	0.039	0.08	0.26	0	0	0	0	1.2	70	0.01
	LO	60		0.58	0.89	0	0	0.2	0.8	2.9
Peptoniphilus_lacrimalis	Coce	23.1	0.645	0.29	0.81	0	0	0	0	3	146	0.428
	LO	10		0.15	0.48	0	0	0	0	1.5
Actinomyces_graevenitzii	Coce	38.5	1	0.43	0.89	0	0	0	0.4	3.4	131	0.984
	LO	40		0.63	1.7	0	0	0	0.2	5.4
[Eubacterium]_nodatum	Coce	7.7	0.039	0.15	0.76	0	0	0	0	3.9	90	0.032
	LO	40		0.13	0.24	0	0	0	0.1	0.6
Neisseria_oralis	Coce	11.5	0.545	0.08	0.25	0	0	0	0	1.1	145	0.285
	LO	0		0	0	0	0	0	0	0
Selenomonas_noxia	Coce	7.7	0.305	0.12	0.56	0	0	0	0	2.9	114	0.316
	LO	20		0.27	0.6	0	0	0	0	1.8
[Eubacterium]_infirmum	Coce	30.8	0.7	0.19	0.37	0	0	0	0.2	1.4	119	0.658
	LO	40		0.26	0.35	0	0	0	0.6	0.8
Lactobacillus_parabuchneri	Coce	3.8	1	0.17	0.89	0	0	0	0	4.5	135	0.577
	LO	0		0	0	0	0	0	0	0
Selenomonas_sputigena	Coce	46.2	1	0.51	0.81	0	0	0	0.9	3.3	132	0.954
	LO	50		0.48	1	0	0	0	0.1	3
Neisseria_bacilliformis	Coce	19.2	0.655	0.19	0.72	0	0	0	0	3.7	142.5	0.514
	LO	10		0.02	0.07	0	0	0	0	0.2
Cardiobacterium_valvarum	Coce	11.5	0.603	0.34	1.65	0	0	0	0	8.4	120	0.577
	LO	20		0.05	0.12	0	0	0	0	0.4
Treponema_lecithinolyticum	Coce	11.5	0.603	0.08	0.36	0	0	0	0	1.9	117	0.463
	LO	20		0.22	0.6	0	0	0	0	1.9
Dialister_pneumosintes	Coce	26.9	0.397	0.06	0.14	0	0	0	0	0.6	151.5	0.308
	LO	10		0.02	0.07	0	0	0	0	0.2
Prevotella_veroralis	Coce	3.8	0.181	0.13	0.68	0	0	0	0	3.5	109	0.131
	LO	20		0.52	1.59	0	0	0	0	5
Veillonella_sp.	Coce	11.5	0.545	0.07	0.27	0	0	0	0	1.3	145	0.285
	LO	0		0	0	0	0	0	0	0
Scardovia_wiggsiae	Coce	23.1	0.686	0.16	0.36	0	0	0	0	1.4	129	0.981
	LO	30		0.05	0.09	0	0	0	0.1	0.3
Campylobacter_gracilis	Coce	23.1	0.686	0.19	0.47	0	0	0	0	1.9	125	0.834
	LO	30		0.11	0.23	0	0	0	0.1	0.7
Prevotella_nanceiensis	Coce	26.9	1	0.25	0.66	0	0	0	0	3.1	144	0.531
	LO	20		0.02	0.05	0	0	0	0	0.1
Corynebacterium_durum	Coce	26.9	1	0.1	0.25	0	0	0	0	1	117.5	0.591
	LO	30		0.63	1.24	0	0	0	0.5	3.7
Eubacterium_saphenum	Coce	7.7	1	0.02	0.07	0	0	0	0	0.3	126	0.797
	LO	10		0.14	0.45	0	0	0	0	1.4
Selenomonas_artemidis	Coce	11.5	0.603	0.02	0.05	0	0	0	0	0.2	121	0.618
	LO	20		0.02	0.03	0	0	0	0	0.1
Actinomyces_lingnae	Coce	11.5	0.603	0.08	0.3	0	0	0	0	1.5	118	0.499
	LO	20		0.27	0.77	0	0	0	0	2.4
Olsenella_uli	Coce	26.9	1	0.11	0.24	0	0	0	0.1	1	125.5	0.858
	LO	30		0.14	0.27	0	0	0	0.1	0.7
Veillonellaceae_bacterium	Coce	7.7	1	0.07	0.24	0	0	0	0	1.1	128	0.912
	LO	10		0.01	0.03	0	0	0	0	0.1
Mogibacterium_timidum	Coce	15.4	1	0.06	0.17	0	0	0	0	0.8	124	0.765
	LO	20		0.1	0.24	0	0	0	0	0.7
Capnocytophaga_ochracea	Coce	3.8	0.181	0.08	0.43	0	0	0	0	2.2	110	0.151
	LO	20		0.04	0.09	0	0	0	0	0.2
Peptostreptococcaceae_bacterium	Coce	7.7	1	0.03	0.12	0	0	0	0	0.6	140	0.398
	LO	0		0	0	0	0	0	0	0
Firmicutes_oral	Coce	15.4	0.559	0.09	0.26	0	0	0	0	1.2	150	0.207
	LO	0		0	0	0	0	0	0	0
Prevotella_nigrescens	Coce	11.5	0.545	0.05	0.21	0	0	0	0	1	145	0.285
	LO	0		0	0	0	0	0	0	0
Bulleidia_extructa	Coce	23.1	0.686	0.04	0.1	0	0	0	0	0.5	123	0.763
	LO	30		0.04	0.1	0	0	0	0	0.3
Leptotrichia_trevisanii	Coce	23.1	0.157	0.14	0.31	0	0	0	0	1.2	160	0.109
	LO	0		0	0	0	0	0	0	0
[Eubacterium]_minutum	Coce	11.5	0.603	0.06	0.19	0	0	0	0	0.7	121	0.618
	LO	20		0.05	0.11	0	0	0	0	0.3
Anaeroglobus_geminatus	Coce	11.5	1	0.07	0.21	0	0	0	0	0.8	133.5	0.846
	LO	10		0.01	0.02	0	0	0	0	0.1
Treponema_socranskii	Coce	23.1	0.413	0.07	0.16	0	0	0	0	0.6	114	0.488
	LO	40		0.06	0.1	0	0	0	0.1	0.3
Porphyromonas_gingivalis	Coce	19.2	0.655	0.02	0.05	0	0	0	0	0.2	143.5	0.479
	LO	10		0	0.01	0	0	0	0	0
Olsenella_profusa	Coce	15.4	1	0.05	0.12	0	0	0	0	0.5	126	0.849
	LO	20		0.03	0.07	0	0	0	0	0.2
Prevotella_heparinolytica	Coce	15.4	0.559	0.07	0.2	0	0	0	0	0.8	150	0.207
	LO	0		0	0	0	0	0	0	0
Ottowia_sp.	Coce	7.7	1	0.07	0.27	0	0	0	0	1.3	140	0.398
	LO	0		0	0	0	0	0	0	0
Leptotrichia_buccalis	Coce	11.5	0.545	0.08	0.24	0	0	0	0	1.1	145	0.285
	LO	0		0	0	0	0	0	0	0
Treponema_denticola	Coce	0	0.017	0	0	0	0	0	0	0	91	0.005
	LO	30		0.1	0.23	0	0	0	0.1	0.7
Prevotella_oralis	Coce	11.5	1	0.05	0.15	0	0	0	0	0.6	133.5	0.846
	LO	10		0.01	0.02	0	0	0	0	0.1
Prevotella_maculosa	Coce	0	0.278	0	0	0	0	0	0	0	117	0.121
	LO	10		0.01	0.05	0	0	0	0	0.1
Prevotella_micans	Coce	11.5	1	0.02	0.05	0	0	0	0	0.2	130.5	1
	LO	10		0.02	0.07	0	0	0	0	0.2
Pseudopropionibacterium_propionicum	Coce	7.7	0.119	0.01	0.04	0	0	0	0	0.2	102	0.106
	LO	30		0.04	0.08	0	0	0	0.1	0.2
Anaerolineaceae_bacterium	Coce	3.8	0.484	0	0.01	0	0	0	0	0	121.5	0.477
	LO	10		0.06	0.18	0	0	0	0	0.6
Leptotrichia_goodfellowii	Coce	3.8	1	0.01	0.03	0	0	0	0	0.1	135	0.577
	LO	0		0	0	0	0	0	0	0
Prevotella_denticola	Coce	3.8	0.484	0.01	0.03	0	0	0	0	0.1	121.5	0.477
	LO	10		0.02	0.07	0	0	0	0	0.2
Treponema_parvum	Coce	3.8	0.057	0.01	0.03	0	0	0	0	0.2	96.5	0.033
	LO	30		0.03	0.07	0	0	0	0	0.2
Catonella_sp.	Coce	7.7	1	0.01	0.02	0	0	0	0	0.1	127	0.854
	LO	10		0.01	0.03	0	0	0	0	0.1
Lachnospiraceae_bacterium	Coce	0	-	0	0	0	0	0	0	0	130	-
	LO	0		0	0	0	0	0	0	0
