# Supplementary material for: Comparative analysis of oral microbiome in saliva samples of oral leukoplakia, proliferative leukoplakia and oral squamous cell carcinoma
Source: Front Oral Health. 2025 May 14;6:1600090. doi: 10.3389/froh.2025.1600090 (PMC12116504; doi:10.3389/froh.2025.1600090)
Supplement: Supplementary file 2 [file Table2.xlsx]

## Sheet: Sheet 1
Genus	Group	% Cases	p-value Fisher	Mean	SD	Min	Q1	Median	Q3	Max	W	p-value mw
Streptococcus	Coce	100	-	35.19	16.3	12.2	21.5	36	43.7	69.1	432	0.245
	LVP	100		30.81	16.07	12.1	18.9	27.3	37.7	81.2
Rothia	Coce	96.2	0.481	5.56	4.71	0	2.2	4.3	7.9	19.6	219	0.012
	LVP	100		10.48	8.51	0.1	4.9	7.7	14	34.3
Haemophilus	Coce	92.3	0.67	3.74	7.63	0	0.2	0.9	4.5	37.4	248	0.045
	LVP	85.7		6.12	5.47	0	0.6	4.5	11.3	16
Veillonella	Coce	100	-	9.87	7.35	0.8	4.3	9.2	13.7	32	369	0.938
	LVP	100		9.94	7.72	0.3	4	8.5	13.3	29.8
Neisseria	Coce	92.3	0.67	7.18	11.18	0	0.2	1.7	9.7	43.1	321	0.462
	LVP	85.7		8.61	8.65	0	0.1	4.9	16.7	22.4
Granulicatella	Coce	92.3	0.604	2.58	2.67	0	1.1	1.5	3.2	9.9	341	0.697
	LVP	96.4		1.99	1.33	0	1.5	1.6	2.6	6.7
TM7x	Coce	76.9	1	2.17	3.12	0	0	1	2.9	13.2	396	0.583
	LVP	75		1.69	2.77	0	0.1	0.5	1.8	11.9
Gemella	Coce	100	1	3.46	2.65	0	1.9	3.5	4.3	11.7	384	0.738
	LVP	96.4		3.02	1.82	0	1.7	3.3	4.3	6.3
Porphyromonas	Coce	96.2	1	3.21	4.58	0	0.3	1	4.9	17.1	270	0.105
	LVP	92.9		6.81	7.37	0	0.7	3.6	11.4	24.3
Parvimonas	Coce	88.5	0.342	2.25	4.72	0	0.2	0.7	2.1	23.7	394.5	0.603
	LVP	96.4		1.02	1.13	0	0.2	0.7	1.4	4.6
Leptotrichia	Coce	100	1	4.71	6.18	0	0.7	2.8	6.7	30.6	396	0.588
	LVP	96.4		3.83	3.93	0	0.4	3	5.6	13.8
Atopobium	Coce	92.3	0.604	1.05	0.95	0	0.3	0.8	1.4	3.2	401	0.527
	LVP	96.4		0.87	0.85	0	0.2	0.8	1.1	3.7
Prevotella	Coce	92.3	1	1.23	1.75	0	0.2	0.5	1.4	7	339	0.671
	LVP	89.3		1.93	2.92	0	0.1	0.8	2	11.5
Lactobacillus	Coce	69.2	0.408	2.04	6.05	0	0	0.1	0.7	30.2	441	0.174
	LVP	57.1		1.76	5.53	0	0	0	0.1	26.6
Oribacterium	Coce	92.3	0.604	1.32	1.6	0	0.2	0.7	1.6	5.8	423	0.311
	LVP	96.4		0.68	0.63	0	0.2	0.4	0.9	2.5
Solobacterium	Coce	92.3	1	0.98	1.28	0	0.2	0.7	1	6.5	395	0.597
	LVP	92.9		0.76	0.81	0	0.1	0.4	1.1	3
Peptostreptococcus	Coce	73.1	0.754	0.66	0.95	0	0	0.4	0.8	3.4	406	0.469
	LVP	78.6		0.51	1.24	0	0	0.1	0.5	6.5
Saccharimonadaceae	Coce	69.2	0.196	1.39	3.03	0	0	0.1	0.7	11.3	271	0.107
	LVP	85.7		1.09	1.32	0	0.1	0.4	1.9	3.9
[Eubacterium]_brachy_group	Coce	61.5	1	0.24	0.39	0	0	0.1	0.3	1.4	374	0.866
	LVP	64.3		0.21	0.39	0	0	0.1	0.2	1.8
Fusobacterium	Coce	80.8	0.46	1.43	2.07	0	0.2	0.6	1.8	9	358.5	0.931
	LVP	89.3		0.89	0.79	0	0.4	0.8	1.1	3.2
Stomatobaculum	Coce	80.8	0.46	0.52	0.63	0	0	0.2	0.9	2.3	347.5	0.781
	LVP	89.3		0.47	0.47	0	0.1	0.3	0.8	1.7
Capnocytophaga	Coce	92.3	0.67	1.45	1.79	0	0.2	0.5	2.3	6.5	340	0.684
	LVP	85.7		1.87	2.21	0	0.1	1.2	2.6	9
Clostridia_UCG-014	Coce	69.2	1	0.35	1.05	0	0	0	0.2	5.4	352	0.84
	LVP	71.4		0.18	0.31	0	0	0.1	0.2	1.6
Abiotrophia	Coce	57.7	0.414	0.25	0.46	0	0	0	0.3	2.1	455	0.094
	LVP	42.9		0.28	1.3	0	0	0	0	6.9
F0058	Coce	30.8	0.577	0.08	0.22	0	0	0	0	1	337	0.591
	LVP	39.3		0.06	0.14	0	0	0	0.1	0.5
Selenomonas	Coce	80.8	1	0.84	1.61	0	0	0.4	1	8.2	442.5	0.176
	LVP	82.1		0.31	0.38	0	0	0.2	0.4	1.3
Dialister	Coce	61.5	0.777	0.21	0.41	0	0	0	0.2	1.9	361	0.965
	LVP	67.9		0.19	0.58	0	0	0.1	0.1	3.1
Filifactor	Coce	42.3	0.781	0.09	0.2	0	0	0	0.1	0.9	384	0.701
	LVP	35.7		0.12	0.28	0	0	0	0.1	1.2
Lachnoanaerobaculum	Coce	65.4	0.218	0.27	0.41	0	0	0.1	0.3	1.4	353.5	0.861
	LVP	82.1		0.15	0.16	0	0	0.1	0.2	0.6
Megasphaera	Coce	73.1	0.565	0.8	1.5	0	0	0.1	0.9	6.4	411	0.413
	LVP	64.3		0.33	0.5	0	0	0.1	0.4	1.7
Actinomyces	Coce	100	1	1.56	2.02	0	0.4	0.7	1.6	8.9	452	0.131
	LVP	96.4		0.82	0.96	0	0.2	0.4	1.2	4.6
Absconditabacteriales_(SR1)	Coce	53.8	0.784	0.28	0.88	0	0	0	0.1	4.4	372	0.892
	LVP	60.7		0.1	0.19	0	0	0	0.1	0.7
Alloscardovia	Coce	26.9	0.52	0.19	0.54	0	0	0	0.1	2.6	414.5	0.234
	LVP	17.9		0.01	0.03	0	0	0	0	0.1
Cardiobacterium	Coce	34.6	0.064	0.14	0.38	0	0	0	0.1	1.5	270.5	0.083
	LVP	60.7		0.15	0.25	0	0	0	0.2	1.2
Phocaeicola	Coce	34.6	0.586	0.22	0.79	0	0	0	0	4	345	0.715
	LVP	42.9		0.04	0.08	0	0	0	0	0.3
Tannerella	Coce	50	0.268	0.09	0.22	0	0	0	0.1	1	262.5	0.07
	LVP	67.9		0.16	0.23	0	0	0.1	0.3	1
Bifidobacterium	Coce	42.3	0.574	0.27	0.45	0	0	0	0.6	1.7	438.5	0.139
	LVP	32.1		0.06	0.14	0	0	0	0	0.6
Campylobacter	Coce	84.6	1	0.23	0.26	0	0	0.1	0.3	1	396	0.585
	LVP	85.7		0.28	0.58	0	0	0.1	0.2	3
Eikenella	Coce	50	0.584	0.22	0.37	0	0	0	0.2	1.3	359.5	0.942
	LVP	60.7		0.15	0.29	0	0	0	0.1	1.2
Kingella	Coce	26.9	0.395	0.04	0.12	0	0	0	0	0.6	317.5	0.343
	LVP	39.3		0.18	0.67	0	0	0	0.1	3.5
Candidatus_Saccharimonas	Coce	50	0.09	0.23	0.48	0	0	0	0.3	2.2	294.5	0.22
	LVP	75		0.16	0.24	0	0	0.1	0.2	0.9
Lautropia	Coce	46.2	0.784	0.13	0.24	0	0	0	0.2	0.9	397	0.532
	LVP	39.3		0.12	0.47	0	0	0	0.1	2.5
[Eubacterium]_nodatum_group	Coce	61.5	0.777	0.18	0.32	0	0	0.1	0.2	1.4	385	0.717
	LVP	67.9		0.1	0.14	0	0	0.1	0.1	0.7
Mogibacterium	Coce	61.5	1	0.07	0.11	0	0	0	0.1	0.5	424	0.29
	LVP	64.3		0.03	0.04	0	0	0	0	0.2
Olsenella	Coce	46.2	1	0.17	0.4	0	0	0	0.1	1.8	401	0.492
	LVP	46.4		0.03	0.05	0	0	0	0.1	0.2
Saccharimonadales	Coce	23.1	0.092	0.03	0.09	0	0	0	0	0.3	275	0.073
	LVP	46.4		0.12	0.28	0	0	0	0.1	1.2
Peptoniphilus	Coce	34.6	0.554	0.1	0.25	0	0	0	0.1	1.2	411.5	0.313
	LVP	25		0.07	0.26	0	0	0	0	1.3
Johnsonella	Coce	26.9	0.264	0.07	0.17	0	0	0	0	0.7	325	0.435
	LVP	42.9		0.08	0.16	0	0	0	0.1	0.5
Aggregatibacter	Coce	19.2	1	0.1	0.3	0	0	0	0	1.2	367	0.951
	LVP	21.4		0.01	0.02	0	0	0	0	0.1
Catonella	Coce	26.9	0.264	0.04	0.11	0	0	0	0	0.5	322	0.4
	LVP	42.9		0.03	0.05	0	0	0	0	0.2
Desulfobulbus	Coce	7.7	0.253	0	0.01	0	0	0	0	0	310	0.134
	LVP	21.4		0.01	0.02	0	0	0	0	0.1
Shuttleworthia	Coce	19.2	0.724	0.05	0.18	0	0	0	0	0.9	383	0.622
	LVP	14.3		0.01	0.03	0	0	0	0	0.1
Treponema	Coce	30.8	0.275	0.04	0.12	0	0	0	0	0.6	328	0.484
	LVP	46.4		0.02	0.05	0	0	0	0	0.3
Staphylococcus	Coce	38.5	0.566	0.06	0.12	0	0	0	0.1	0.5	419	0.261
	LVP	28.6		0.01	0.02	0	0	0	0	0.1
Bergeyella	Coce	23.1	0.76	0.01	0.03	0	0	0	0	0.1	352	0.796
	LVP	28.6		0.01	0.03	0	0	0	0	0.1
Fretibacterium	Coce	23.1	0.55	0.05	0.12	0	0	0	0	0.5	336	0.547
	LVP	32.1		0.06	0.13	0	0	0	0	0.5
Scardovia	Coce	23.1	0.494	0.05	0.14	0	0	0	0	0.6	403	0.325
	LVP	14.3		0.01	0.05	0	0	0	0	0.3
Corynebacterium	Coce	26.9	0.754	0.02	0.03	0	0	0	0	0.1	379	0.738
	LVP	21.4		0.02	0.06	0	0	0	0	0.3
Cryptobacterium	Coce	15.4	0.73	0	0.01	0	0	0	0	0	350	0.73
	LVP	21.4		0	0.01	0	0	0	0	0
[Eubacterium]_saphenum_group	Coce	7.7	0.67	0	0.02	0	0	0	0	0.1	338	0.418
	LVP	14.3		0.01	0.04	0	0	0	0	0.2
Centipeda	Coce	7.7	0.67	0.02	0.08	0	0	0	0	0.3	342	0.495
	LVP	14.3		0.02	0.07	0	0	0	0	0.3
[Eubacterium]_yurii_group	Coce	15.4	1	0.03	0.1	0	0	0	0	0.4	373	0.812
	LVP	14.3		0.01	0.02	0	0	0	0	0.1
Butyrivibrio	Coce	23.1	1	0.02	0.06	0	0	0	0	0.3	372	0.858
	LVP	21.4		0.01	0.03	0	0	0	0	0.1
F0332	Coce	7.7	0.079	0.01	0.03	0	0	0	0	0.2	290	0.06
	LVP	28.6		0.02	0.03	0	0	0	0	0.1
Bulleidia	Coce	23.1	1	0.01	0.02	0	0	0	0	0.1	353	0.808
	LVP	25		0.01	0.04	0	0	0	0	0.2
W5053	Coce	7.7	1	0.02	0.12	0	0	0	0	0.6	367	0.924
	LVP	7.1		0	0.01	0	0	0	0	0
Anaeroglobus	Coce	11.5	0.179	0.02	0.07	0	0	0	0	0.3	312	0.205
	LVP	28.6		0.02	0.04	0	0	0	0	0.2
Ezakiella	Coce	7.7	1	0.01	0.04	0	0	0	0	0.2	354	0.744
	LVP	10.7		0.01	0.04	0	0	0	0	0.2
Bacteroides	Coce	26.9	0.072	0.03	0.06	0	0	0	0	0.2	442	0.039
	LVP	7.1		0	0.01	0	0	0	0	0
Comamonas	Coce	7.7	1	0.02	0.07	0	0	0	0	0.3	368	0.894
	LVP	7.1		0	0.01	0	0	0	0	0.1
Bilophila	Coce	15.4	0.413	0.01	0.02	0	0	0	0	0.1	398	0.288
	LVP	7.1		0	0	0	0	0	0	0
Erysipelotrichaceae_UCG-006	Coce	23.1	0.135	0.01	0.02	0	0	0	0	0.1	424	0.096
	LVP	7.1		0	0	0	0	0	0	0
Lawsonella	Coce	3.8	0.194	0.01	0.03	0	0	0	0	0.2	315.5	0.128
	LVP	17.9		0.01	0.03	0	0	0	0	0.1
Pseudoramibacter	Coce	15.4	1	0	0.01	0	0	0	0	0	353	0.779
	LVP	17.9		0.01	0.03	0	0	0	0	0.1
Pseudopropionibacterium	Coce	7.7	0.604	0	0.01	0	0	0	0	0	378	0.556
	LVP	3.6		0	0.01	0	0	0	0	0.1
Anaerococcus	Coce	7.7	1	0	0.02	0	0	0	0	0.1	365	0.985
	LVP	7.1		0.01	0.03	0	0	0	0	0.1
Flexilinea	Coce	3.8	0.612	0	0	0	0	0	0	0	337.5	0.322
	LVP	10.7		0	0.01	0	0	0	0	0.1
Howardella	Coce	19.2	0.46	0	0.01	0	0	0	0	0	393.5	0.417
	LVP	10.7		0	0.01	0	0	0	0	0
RF39	Coce	7.7	1	0	0.01	0	0	0	0	0.1	354	0.744
	LVP	10.7		0	0	0	0	0	0	0
Defluviitaleaceae_UCG-011	Coce	0	0.112	0	0	0	0	0	0	0	312	0.05
	LVP	14.3		0	0.01	0	0	0	0	0
