# Supplementary material for: Comparative analysis of oral microbiome in saliva samples of oral leukoplakia, proliferative leukoplakia and oral squamous cell carcinoma
Source: Front Oral Health. 2025 May 14;6:1600090. doi: 10.3389/froh.2025.1600090 (PMC12116504; doi:10.3389/froh.2025.1600090)
Supplement: Supplementary file 3 [file Table3.xlsx]

## Sheet: Sheet 1
Species	Group	% Cases	p-value Fisher	Mean	SD	Min	Q1	Median	Q3	Max	W	p-value Mann-Whitney
Streptococcus_salivarius	Coce	80.8	0.724	18.27	18.31	0	2.5	12.6	31.4	59.3	347	0.775
	LVP	85.7		20.19	20.77	0	1	12.4	38.5	65.2
Streptococcus_parasanguinis	Coce	88.5	0.706	12.16	12.89	0	1.7	7.8	19.7	44.9	400.5	0.532
	LVP	82.1		12.79	19.5	0	2	5.1	14	73.3
Neisseria_perflava	Coce	34.6	0.013	4.61	10.49	0	0	0	3.3	42.2	200	0.003
	LVP	71.4		21.34	26.82	0	0	4.6	42.3	88.5
Porphyromonas_pasteri	Coce	57.7	1	5.19	10.71	0	0	0.5	3.1	36.9	345	0.739
	LVP	57.1		8.82	18.17	0	0	0.4	11.4	74.2
Streptococcus_mutans	Coce	26.9	1	2.42	10.07	0	0	0	0	51.5	374.5	0.822
	LVP	25		2.17	6.86	0	0	0	0	28.4
Prevotella_melaninogenica	Coce	73.1	1	2.64	4.79	0	0	0.8	2.8	19.8	295.5	0.235
	LVP	75		4.79	7.61	0	0.1	2.2	5.2	33.4
Streptococcus_constellatus	Coce	23.1	0.092	3.24	9.41	0	0	0	0	45.4	316	0.335
	LVP	46.4		0.5	0.85	0	0	0	0.6	3.3
[Eubacterium]_brachy	Coce	61.5	1	0.95	1.31	0	0	0.3	1.4	4.2	377	0.824
	LVP	64.3		0.97	2.08	0	0	0.2	1.3	10.7
Streptococcus_anginosus	Coce	61.5	0.425	4.69	8.9	0	0	0.5	2.4	30	455	0.101
	LVP	50		0.58	1.08	0	0	0	0.6	5
Fusobacterium_periodonticum	Coce	38.5	0.173	1.6	4.05	0	0	0	0.7	18.3	288	0.162
	LVP	60.7		1.23	1.54	0	0	0.6	1.9	6.1
Capnocytophaga_sputigena	Coce	50	0.584	2.86	8.65	0	0	0.1	1.6	43.7	411.5	0.371
	LVP	39.3		0.95	2.12	0	0	0	0.6	9
Capnocytophaga_gingivalis	Coce	69.2	0.54	3.35	7.09	0	0	0.7	3.5	34.3	336	0.631
	LVP	78.6		2.89	3.91	0	0.2	1.1	4.1	16
Lactobacillus_fermentum	Coce	42.3	0.144	1.32	4.72	0	0	0	0.2	23.8	432	0.156
	LVP	21.4		1.97	6.56	0	0	0	0	27.5
Clostridiales_bacterium	Coce	57.7	0.781	0.94	2.55	0	0	0.1	0.7	12.8	333	0.586
	LVP	64.3		0.63	1.07	0	0	0.2	0.6	4.9
Leptotrichia_hongkongensis	Coce	38.5	0.236	1.67	5.36	0	0	0	0.3	25.4	426	0.187
	LVP	21.4		0.21	0.55	0	0	0	0	2
Leptotrichia_wadei	Coce	38.5	0.236	1.65	4.68	0	0	0	0.8	20.5	432	0.148
	LVP	21.4		0.24	0.67	0	0	0	0	3
Capnocytophaga_leadbetteri	Coce	57.7	0.144	2.63	4.28	0	0	0.4	4.7	14.3	329	0.544
	LVP	78.6		2.01	2.95	0	0.2	0.6	2.8	12.5
Selenomonas_sp.	Coce	57.7	0.43	1.38	2.36	0	0	0.3	1.4	9.2	440.5	0.163
	LVP	46.4		0.52	1.04	0	0	0	0.5	4
Capnocytophaga_granulosa	Coce	11.5	0.015	0.19	0.62	0	0	0	0	2.9	249	0.012
	LVP	42.9		1.47	3.96	0	0	0	0.9	20.2
Prevotella_histicola	Coce	34.6	0.218	0.92	2.56	0	0	0	0.4	12.4	428.5	0.15
	LVP	17.9		0.57	2.55	0	0	0	0	13.5
Veillonella_atypica	Coce	23.1	0.379	0.57	1.51	0	0	0	0	6.9	315	0.298
	LVP	35.7		1.13	2.33	0	0	0	1.1	7.9
Filifactor_alocis	Coce	42.3	0.781	0.4	0.71	0	0	0	0.5	3	389	0.629
	LVP	35.7		0.55	1.27	0	0	0	0.2	4.9
Neisseria_elongata	Coce	30.8	0.777	1.67	4.86	0	0	0	0.2	19.5	351	0.796
	LVP	35.7		0.58	1.29	0	0	0	0.6	5.2
Prevotella_salivae	Coce	53.8	1	0.65	1.16	0	0	0.2	0.7	4.7	365	0.993
	LVP	57.1		0.62	1.19	0	0	0.1	0.4	4.7
Rothia_aeria	Coce	15.4	0.207	1.38	5.99	0	0	0	0	30.5	310	0.217
	LVP	32.1		0.33	0.83	0	0	0	0.3	4.1
Megasphaera_micronuciformis	Coce	73.1	0.565	3.56	6.41	0	0	0.6	5.5	23.3	417	0.356
	LVP	64.3		1.35	2.4	0	0	0.3	1.6	9.5
Schaalia_odontolytica	Coce	80.8	0.243	5.42	9.82	0	0.5	1.9	4.8	47.1	433	0.235
	LVP	92.9		2.09	2.39	0	0.4	1	3.8	8.6
Porphyromonas_endodontalis	Coce	0	0.112	0	0	0	0	0	0	0	312	0.05
	LVP	14.3		0.69	2.79	0	0	0	0	14.6
SR1_bacterium	Coce	53.8	0.784	1.57	4.37	0	0	0.1	0.4	19.4	390	0.646
	LVP	60.7		0.45	0.94	0	0	0	0.3	4.1
Alloscardovia_omnicolens	Coce	26.9	0.52	1.57	5.93	0	0	0	0.4	30.1	414.5	0.234
	LVP	17.9		0.04	0.1	0	0	0	0	0.4
Phocaeicola_abscessus	Coce	34.6	0.586	0.77	2.78	0	0	0	0.2	14.1	355	0.867
	LVP	42.9		0.14	0.24	0	0	0	0.2	0.9
Selenomonas_flueggei	Coce	15.4	0.184	0.63	2.95	0	0	0	0	15.1	408	0.134
	LVP	3.6		0.01	0.07	0	0	0	0	0.4
Tannerella_forsythia	Coce	26.9	0.101	0.1	0.25	0	0	0	0	0.9	271	0.068
	LVP	50		0.41	0.79	0	0	0	0.4	3
Bifidobacterium_longum	Coce	23.1	0.047	1.34	4.67	0	0	0	0	23.3	437	0.032
	LVP	3.6		0.01	0.05	0	0	0	0	0.3
Campylobacter_concisus	Coce	65.4	0.771	0.69	1.17	0	0	0.3	0.7	5.1	417	0.356
	LVP	71.4		0.41	0.94	0	0	0.2	0.3	5
Eubacterium_sulci	Coce	26.9	0.565	0.41	1.05	0	0	0	0.3	4.5	346	0.713
	LVP	35.7		0.31	0.73	0	0	0	0.3	3.3
Prevotella_pallens	Coce	46.2	1	0.71	1.33	0	0	0	0.5	4.5	371	0.903
	LVP	46.4		0.6	1.36	0	0	0	0.3	5.2
Prevotella_jejuni	Coce	23.1	0.741	0.26	0.74	0	0	0	0	3.6	386	0.597
	LVP	17.9		0.21	0.8	0	0	0	0	4.2
Bifidobacterium_dentium	Coce	26.9	1	0.42	0.87	0	0	0	0.1	3.1	374	0.835
	LVP	28.6		0.2	0.67	0	0	0	0	3.4
Campylobacter_showae	Coce	30.8	1	0.17	0.33	0	0	0	0.2	1.4	373	0.855
	LVP	28.6		0.15	0.32	0	0	0	0.1	1.3
TM7_phylum	Coce	3.8	0.052	0.04	0.19	0	0	0	0	1	287.5	0.033
	LVP	25		0.47	1.37	0	0	0	0	5.8
Candidatus_Saccharibacteria	Coce	19.2	0.53	0.08	0.26	0	0	0	0	1.2	328	0.413
	LVP	28.6		0.12	0.33	0	0	0	0.1	1.5
Peptoniphilus_lacrimalis	Coce	23.1	1	0.29	0.81	0	0	0	0	3	377	0.766
	LVP	21.4		0.31	1.52	0	0	0	0	8.1
Actinomyces_graevenitzii	Coce	38.5	0.777	0.43	0.89	0	0	0	0.4	3.4	380	0.753
	LVP	32.1		0.79	2.21	0	0	0	0.3	10.4
[Eubacterium]_nodatum	Coce	7.7	0.021	0.15	0.76	0	0	0	0	3.9	266	0.02
	LVP	35.7		0.06	0.1	0	0	0	0.1	0.4
Neisseria_oralis	Coce	11.5	0.03	0.08	0.25	0	0	0	0	1.1	261.5	0.022
	LVP	39.3		0.67	2.02	0	0	0	0.4	10.6
Selenomonas_noxia	Coce	7.7	0.253	0.12	0.56	0	0	0	0	2.9	315	0.174
	LVP	21.4		0.14	0.36	0	0	0	0	1.7
[Eubacterium]_infirmum	Coce	30.8	1	0.19	0.37	0	0	0	0.2	1.4	376	0.809
	LVP	32.1		0.09	0.19	0	0	0	0.1	0.9
Lactobacillus_parabuchneri	Coce	3.8	0.612	0.17	0.89	0	0	0	0	4.5	340.5	0.381
	LVP	10.7		0.01	0.05	0	0	0	0	0.2
Selenomonas_sputigena	Coce	46.2	0.786	0.51	0.81	0	0	0	0.9	3.3	387	0.677
	LVP	53.6		0.22	0.3	0	0	0.1	0.3	1.2
Neisseria_bacilliformis	Coce	19.2	0.747	0.19	0.72	0	0	0	0	3.7	339.5	0.568
	LVP	25		0.18	0.42	0	0	0	0	1.5
Cardiobacterium_valvarum	Coce	11.5	0.056	0.34	1.65	0	0	0	0	8.4	274	0.039
	LVP	35.7		0.19	0.31	0	0	0	0.3	1.1
Treponema_lecithinolyticum	Coce	11.5	1	0.08	0.36	0	0	0	0	1.9	369.5	0.874
	LVP	10.7		0.01	0.06	0	0	0	0	0.3
Dialister_pneumosintes	Coce	26.9	1	0.06	0.14	0	0	0	0	0.6	381.5	0.702
	LVP	25		0.12	0.51	0	0	0	0	2.7
Prevotella_veroralis	Coce	3.8	1	0.13	0.68	0	0	0	0	3.5	353	0.647
	LVP	7.1		0.02	0.08	0	0	0	0	0.3
Veillonella_sp.	Coce	11.5	1	0.07	0.27	0	0	0	0	1.3	366.5	0.949
	LVP	10.7		0.07	0.23	0	0	0	0	1.1
Scardovia_wiggsiae	Coce	23.1	0.494	0.16	0.36	0	0	0	0	1.4	405	0.301
	LVP	14.3		0.03	0.09	0	0	0	0	0.4
Campylobacter_gracilis	Coce	23.1	0.155	0.19	0.47	0	0	0	0	1.9	306	0.235
	LVP	42.9		0.16	0.28	0	0	0	0.2	1.2
Prevotella_nanceiensis	Coce	26.9	0.395	0.25	0.66	0	0	0	0	3.1	324.5	0.421
	LVP	39.3		0.25	0.42	0	0	0	0.5	1.7
Corynebacterium_durum	Coce	26.9	0.754	0.1	0.25	0	0	0	0	1	383	0.669
	LVP	21.4		0.09	0.28	0	0	0	0	1.4
Eubacterium_saphenum	Coce	7.7	0.67	0.02	0.07	0	0	0	0	0.3	338	0.418
	LVP	14.3		0.06	0.16	0	0	0	0	0.7
Selenomonas_artemidis	Coce	11.5	0.47	0.02	0.05	0	0	0	0	0.2	329	0.358
	LVP	21.4		0.06	0.22	0	0	0	0	1.2
Actinomyces_lingnae	Coce	11.5	0.663	0.08	0.3	0	0	0	0	1.5	380	0.594
	LVP	7.1		0.04	0.18	0	0	0	0	0.9
Olsenella_uli	Coce	26.9	1	0.11	0.24	0	0	0	0.1	1	393.5	0.515
	LVP	25		0.02	0.05	0	0	0	0	0.2
Veillonellaceae_bacterium	Coce	7.7	0.604	0.07	0.24	0	0	0	0	1.1	380	0.499
	LVP	3.6		0.02	0.1	0	0	0	0	0.5
Mogibacterium_timidum	Coce	15.4	1	0.06	0.17	0	0	0	0	0.8	373	0.812
	LVP	14.3		0.02	0.04	0	0	0	0	0.1
Capnocytophaga_ochracea	Coce	3.8	1	0.08	0.43	0	0	0	0	2.2	365.5	0.958
	LVP	3.6		0.01	0.05	0	0	0	0	0.3
Peptostreptococcaceae_bacterium	Coce	7.7	1	0.03	0.12	0	0	0	0	0.6	366	0.954
	LVP	7.1		0.05	0.23	0	0	0	0	1.2
Firmicutes_oral	Coce	15.4	0.413	0.09	0.26	0	0	0	0	1.2	396	0.318
	LVP	7.1		0.02	0.07	0	0	0	0	0.4
Prevotella_nigrescens	Coce	11.5	1	0.05	0.21	0	0	0	0	1	367.5	0.924
	LVP	10.7		0.05	0.22	0	0	0	0	1.2
Bulleidia_extructa	Coce	23.1	1	0.04	0.1	0	0	0	0	0.5	356	0.863
	LVP	25		0.06	0.14	0	0	0	0	0.6
Leptotrichia_trevisanii	Coce	23.1	0.047	0.14	0.31	0	0	0	0	1.2	438	0.029
	LVP	3.6		0	0.01	0	0	0	0	0.1
[Eubacterium]_minutum	Coce	11.5	0.342	0.06	0.19	0	0	0	0	0.7	394.5	0.253
	LVP	3.6		0.01	0.03	0	0	0	0	0.2
Anaeroglobus_geminatus	Coce	11.5	0.179	0.07	0.21	0	0	0	0	0.8	313	0.214
	LVP	28.6		0.06	0.1	0	0	0	0.1	0.4
Treponema_socranskii	Coce	23.1	0.379	0.07	0.16	0	0	0	0	0.6	330	0.472
	LVP	35.7		0.06	0.13	0	0	0	0	0.5
Porphyromonas_gingivalis	Coce	19.2	1	0.02	0.05	0	0	0	0	0.2	351	0.758
	LVP	21.4		0.06	0.2	0	0	0	0	1
Olsenella_profusa	Coce	15.4	0.413	0.05	0.12	0	0	0	0	0.5	396	0.318
	LVP	7.1		0.01	0.06	0	0	0	0	0.3
Prevotella_heparinolytica	Coce	15.4	0.184	0.07	0.2	0	0	0	0	0.8	408	0.134
	LVP	3.6		0.01	0.03	0	0	0	0	0.2
Ottowia_sp.	Coce	7.7	1	0.07	0.27	0	0	0	0	1.3	367	0.924
	LVP	7.1		0.02	0.08	0	0	0	0	0.4
Leptotrichia_buccalis	Coce	11.5	1	0.08	0.24	0	0	0	0	1.1	369.5	0.874
	LVP	10.7		0.03	0.11	0	0	0	0	0.6
Treponema_denticola	Coce	0	0.052	0	0	0	0	0	0	0	299	0.026
	LVP	17.9		0.02	0.08	0	0	0	0	0.4
Prevotella_oralis	Coce	11.5	1	0.05	0.15	0	0	0	0	0.6	360	0.917
	LVP	14.3		0.01	0.03	0	0	0	0	0.1
Prevotella_maculosa	Coce	0	0.237	0	0	0	0	0	0	0	325	0.093
	LVP	10.7		0.02	0.06	0	0	0	0	0.3
Prevotella_micans	Coce	11.5	0.663	0.02	0.05	0	0	0	0	0.2	380	0.594
	LVP	7.1		0.01	0.06	0	0	0	0	0.3
Pseudopropionibacterium_propionicum	Coce	7.7	0.604	0.01	0.04	0	0	0	0	0.2	378	0.556
	LVP	3.6		0.01	0.08	0	0	0	0	0.4
Anaerolineaceae_bacterium	Coce	3.8	0.612	0	0.01	0	0	0	0	0	337.5	0.322
	LVP	10.7		0.01	0.04	0	0	0	0	0.2
Leptotrichia_goodfellowii	Coce	3.8	0.612	0.01	0.03	0	0	0	0	0.1	337.5	0.322
	LVP	10.7		0.02	0.07	0	0	0	0	0.3
Prevotella_denticola	Coce	3.8	0.102	0.01	0.03	0	0	0	0	0.1	301	0.064
	LVP	21.4		0.1	0.43	0	0	0	0	2.3
Treponema_parvum	Coce	3.8	1	0.01	0.03	0	0	0	0	0.2	365.5	0.958
	LVP	3.6		0	0.01	0	0	0	0	0.1
Catonella_sp.	Coce	7.7	0.604	0.01	0.02	0	0	0	0	0.1	378	0.556
	LVP	3.6		0.01	0.05	0	0	0	0	0.3
Lachnospiraceae_bacterium	Coce	0	0.112	0	0	0	0	0	0	0	312	0.05
	LVP	14.3		0.01	0.03	0	0	0	0	0.1
