# Supplementary material for: Comparative analysis of oral microbiome in saliva samples of oral leukoplakia, proliferative leukoplakia and oral squamous cell carcinoma
Source: Front Oral Health. 2025 May 14;6:1600090. doi: 10.3389/froh.2025.1600090 (PMC12116504; doi:10.3389/froh.2025.1600090)
Supplement: Supplementary file 4 [file Table4.xlsx]

## Sheet: Sheet 1
Genus	Group	% Cases	p-value Fisher	Mean	SD	Min	Q1	Median	Q3	Max	W	p-value mw
Streptococcus	LO	100	-	48.53	16.38	22.2	42.6	48.7	55.3	75.2	228	0.003
	LVP	100		30.81	16.07	12.1	18.9	27.3	37.7	81.2
Rothia	LO	100	-	11.04	7.56	1.7	5.2	10	16.3	24.1	151	0.732
	LVP	100		10.48	8.51	0.1	4.9	7.7	14	34.3
Haemophilus	LO	70	0.351	0.84	1.99	0	0	0	0.4	6.4	52	0.004
	LVP	85.7		6.12	5.47	0	0.6	4.5	11.3	16
Veillonella	LO	100	-	3.16	3.58	0.1	0.4	1.9	4.3	9.6	57	0.005
	LVP	100		9.94	7.72	0.3	4	8.5	13.3	29.8
Neisseria	LO	60	0.17	1.79	3.88	0	0	0.2	0.7	12.3	73	0.027
	LVP	85.7		8.61	8.65	0	0.1	4.9	16.7	22.4
Granulicatella	LO	100	1	2.44	1.93	0.3	0.9	2.1	4	5.8	148	0.807
	LVP	96.4		1.99	1.33	0	1.5	1.6	2.6	6.7
TM7x	LO	100	0.156	3.62	4.53	0.1	0.4	2	6.1	13.9	184	0.148
	LVP	75		1.69	2.77	0	0.1	0.5	1.8	11.9
Gemella	LO	100	1	2.25	1.57	0.3	0.9	2.1	3.7	4.7	105	0.257
	LVP	96.4		3.02	1.82	0	1.7	3.3	4.3	6.3
Porphyromonas	LO	100	1	0.74	1.53	0	0.1	0.2	0.4	5	60	0.008
	LVP	92.9		6.81	7.37	0	0.7	3.6	11.4	24.3
Parvimonas	LO	100	1	2.04	2.3	0.1	0.2	1.2	3	6.4	170	0.334
	LVP	96.4		1.02	1.13	0	0.2	0.7	1.4	4.6
Leptotrichia	LO	90	0.462	1.94	3.65	0	0.2	0.4	0.6	11.2	90.5	0.104
	LVP	96.4		3.83	3.93	0	0.4	3	5.6	13.8
Atopobium	LO	100	1	2.25	3.44	0.1	0.3	1.3	2.3	11.6	178	0.218
	LVP	96.4		0.87	0.85	0	0.2	0.8	1.1	3.7
Prevotella	LO	90	1	1.43	2.66	0	0.1	0.4	1.3	8.7	125.5	0.642
	LVP	89.3		1.93	2.92	0	0.1	0.8	2	11.5
Lactobacillus	LO	50	0.727	0.13	0.27	0	0	0	0.1	0.9	129	0.715
	LVP	57.1		1.76	5.53	0	0	0	0.1	26.6
Oribacterium	LO	100	1	0.5	0.63	0.1	0.1	0.2	0.7	2.1	107	0.286
	LVP	96.4		0.68	0.63	0	0.2	0.4	0.9	2.5
Solobacterium	LO	100	1	1.61	1.62	0.1	0.6	1.1	1.6	5.2	195	0.071
	LVP	92.9		0.76	0.81	0	0.1	0.4	1.1	3
Peptostreptococcus	LO	80	1	0.35	0.46	0	0.1	0.2	0.4	1.6	149	0.777
	LVP	78.6		0.51	1.24	0	0	0.1	0.5	6.5
Saccharimonadaceae	LO	90	1	2.76	3.09	0	1	1.9	3.3	10.5	190	0.1
	LVP	85.7		1.09	1.32	0	0.1	0.4	1.9	3.9
[Eubacterium]_brachy_group	LO	70	1	1.08	1.62	0	0	0.1	1.5	4.4	172	0.287
	LVP	64.3		0.21	0.39	0	0	0.1	0.2	1.8
Fusobacterium	LO	80	0.592	1.72	3.34	0	0.1	0.2	1.6	10.7	109	0.311
	LVP	89.3		0.89	0.79	0	0.4	0.8	1.1	3.2
Stomatobaculum	LO	70	0.31	0.2	0.33	0	0	0	0.2	0.8	73.5	0.028
	LVP	89.3		0.47	0.47	0	0.1	0.3	0.8	1.7
Capnocytophaga	LO	100	0.556	0.56	0.57	0	0.2	0.3	0.7	1.9	100	0.19
	LVP	85.7		1.87	2.21	0	0.1	1.2	2.6	9
Clostridia_UCG-014	LO	90	0.396	0.27	0.32	0	0	0.1	0.4	0.9	164	0.433
	LVP	71.4		0.18	0.31	0	0	0.1	0.2	1.6
Abiotrophia	LO	20	0.268	0.03	0.07	0	0	0	0	0.2	113	0.31
	LVP	42.9		0.28	1.3	0	0	0	0	6.9
F0058	LO	70	0.144	0.88	1.86	0	0	0.1	0.8	6	196.5	0.045
	LVP	39.3		0.06	0.14	0	0	0	0.1	0.5
Selenomonas	LO	80	1	0.78	1.94	0	0	0.1	0.4	6.3	127	0.678
	LVP	82.1		0.31	0.38	0	0	0.2	0.4	1.3
Dialister	LO	60	0.709	0.07	0.13	0	0	0	0.1	0.4	110	0.318
	LVP	67.9		0.19	0.58	0	0	0.1	0.1	3.1
Filifactor	LO	40	1	0.17	0.43	0	0	0	0	1.4	143	0.924
	LVP	35.7		0.12	0.28	0	0	0	0.1	1.2
Lachnoanaerobaculum	LO	70	0.411	0.14	0.31	0	0	0	0.1	1	100.5	0.194
	LVP	82.1		0.15	0.16	0	0	0.1	0.2	0.6
Megasphaera	LO	50	0.473	0.16	0.31	0	0	0	0.1	1	107	0.266
	LVP	64.3		0.33	0.5	0	0	0.1	0.4	1.7
Actinomyces	LO	100	1	3.02	2.19	0.5	1.4	2.5	4.2	7.9	249	0
	LVP	96.4		0.82	0.96	0	0.2	0.4	1.2	4.6
Absconditabacteriales_(SR1)	LO	40	0.293	0.01	0.03	0	0	0	0	0.1	103	0.205
	LVP	60.7		0.1	0.19	0	0	0	0.1	0.7
Alloscardovia	LO	50	0.09	0.1	0.23	0	0	0	0.1	0.7	188.5	0.04
	LVP	17.9		0.01	0.03	0	0	0	0	0.1
Cardiobacterium	LO	50	0.713	0.21	0.54	0	0	0	0	1.7	120.5	0.513
	LVP	60.7		0.15	0.25	0	0	0	0.2	1.2
Phocaeicola	LO	30	0.709	0.09	0.15	0	0	0	0.1	0.4	138	0.955
	LVP	42.9		0.04	0.08	0	0	0	0	0.3
Tannerella	LO	90	0.236	0.3	0.25	0	0.1	0.3	0.5	0.6	191.5	0.088
	LVP	67.9		0.16	0.23	0	0	0.1	0.3	1
Bifidobacterium	LO	80	0.023	0.18	0.18	0	0	0.1	0.3	0.4	218	0.005
	LVP	32.1		0.06	0.14	0	0	0	0	0.6
Campylobacter	LO	100	0.556	0.28	0.36	0	0.1	0.2	0.3	1.2	171	0.312
	LVP	85.7		0.28	0.58	0	0	0.1	0.2	3
Eikenella	LO	10	0.009	0	0.01	0	0	0	0	0	62.5	0.006
	LVP	60.7		0.15	0.29	0	0	0	0.1	1.2
Kingella	LO	40	1	0.02	0.05	0	0	0	0	0.2	131	0.749
	LVP	39.3		0.18	0.67	0	0	0	0.1	3.5
Candidatus_Saccharimonas	LO	80	1	0.35	0.36	0	0	0.3	0.7	0.8	163	0.453
	LVP	75		0.16	0.24	0	0	0.1	0.2	0.9
Lautropia	LO	20	0.441	0.04	0.08	0	0	0	0	0.2	120	0.445
	LVP	39.3		0.12	0.47	0	0	0	0.1	2.5
[Eubacterium]_nodatum_group	LO	90	0.236	0.15	0.17	0	0	0.1	0.3	0.4	169.5	0.332
	LVP	67.9		0.1	0.14	0	0	0.1	0.1	0.7
Mogibacterium	LO	90	0.225	0.16	0.13	0	0.1	0.2	0.2	0.5	245	0
	LVP	64.3		0.03	0.04	0	0	0	0	0.2
Olsenella	LO	60	0.714	0.37	0.58	0	0	0.2	0.4	1.8	196	0.049
	LVP	46.4		0.03	0.05	0	0	0	0.1	0.2
Saccharimonadales	LO	70	0.278	0.17	0.22	0	0	0.1	0.2	0.7	184.5	0.123
	LVP	46.4		0.12	0.28	0	0	0	0.1	1.2
Peptoniphilus	LO	10	0.653	0.03	0.1	0	0	0	0	0.3	120.5	0.377
	LVP	25		0.07	0.26	0	0	0	0	1.3
Johnsonella	LO	10	0.118	0	0	0	0	0	0	0	88	0.044
	LVP	42.9		0.08	0.16	0	0	0	0.1	0.5
Aggregatibacter	LO	10	0.65	0	0.01	0	0	0	0	0	123	0.419
	LVP	21.4		0.01	0.02	0	0	0	0	0.1
Catonella	LO	20	0.268	0.01	0.01	0	0	0	0	0	106	0.199
	LVP	42.9		0.03	0.05	0	0	0	0	0.2
Desulfobulbus	LO	30	0.673	0.2	0.58	0	0	0	0	1.9	157	0.463
	LVP	21.4		0.01	0.02	0	0	0	0	0.1
Shuttleworthia	LO	50	0.036	0.06	0.1	0	0	0	0	0.3	190	0.028
	LVP	14.3		0.01	0.03	0	0	0	0	0.1
Treponema	LO	60	0.714	0.09	0.16	0	0	0	0.1	0.5	173	0.249
	LVP	46.4		0.02	0.05	0	0	0	0	0.3
Staphylococcus	LO	10	0.396	0	0.02	0	0	0	0	0	116	0.296
	LVP	28.6		0.01	0.02	0	0	0	0	0.1
Bergeyella	LO	60	0.127	0.09	0.09	0	0	0.1	0.2	0.2	204	0.015
	LVP	28.6		0.01	0.03	0	0	0	0	0.1
Fretibacterium	LO	30	1	0.04	0.08	0	0	0	0	0.3	135.5	0.872
	LVP	32.1		0.06	0.13	0	0	0	0	0.5
Scardovia	LO	30	0.351	0.01	0.02	0	0	0	0	0.1	161	0.315
	LVP	14.3		0.01	0.05	0	0	0	0	0.3
Corynebacterium	LO	30	0.673	0.18	0.35	0	0	0	0.1	0.9	160	0.386
	LVP	21.4		0.02	0.06	0	0	0	0	0.3
Cryptobacterium	LO	40	0.404	0.12	0.26	0	0	0	0	0.8	176	0.129
	LVP	21.4		0	0.01	0	0	0	0	0
[Eubacterium]_saphenum_group	LO	10	1	0.03	0.1	0	0	0	0	0.3	136	0.843
	LVP	14.3		0.01	0.04	0	0	0	0	0.2
Centipeda	LO	0	0.556	0	0	0	0	0	0	0	120	0.225
	LVP	14.3		0.02	0.07	0	0	0	0	0.3
[Eubacterium]_yurii_group	LO	0	0.556	0	0	0	0	0	0	0	120	0.225
	LVP	14.3		0.01	0.02	0	0	0	0	0.1
Butyrivibrio	LO	10	0.65	0.02	0.06	0	0	0	0	0.2	127	0.54
	LVP	21.4		0.01	0.03	0	0	0	0	0.1
F0332	LO	50	0.263	0.07	0.12	0	0	0	0.1	0.4	181	0.112
	LVP	28.6		0.02	0.03	0	0	0	0	0.1
Bulleidia	LO	30	1	0.01	0.03	0	0	0	0	0.1	144.5	0.864
	LVP	25		0.01	0.04	0	0	0	0	0.2
W5053	LO	0	1	0	0	0	0	0	0	0	130	0.416
	LVP	7.1		0	0.01	0	0	0	0	0
Anaeroglobus	LO	10	0.396	0	0	0	0	0	0	0	111	0.205
	LVP	28.6		0.02	0.04	0	0	0	0	0.2
Ezakiella	LO	0	0.552	0	0	0	0	0	0	0	125	0.304
	LVP	10.7		0.01	0.04	0	0	0	0	0.2
Bacteroides	LO	0	1	0	0	0	0	0	0	0	130	0.416
	LVP	7.1		0	0.01	0	0	0	0	0
Comamonas	LO	0	1	0	0	0	0	0	0	0	130	0.416
	LVP	7.1		0	0.01	0	0	0	0	0.1
Bilophila	LO	10	1	0.01	0.03	0	0	0	0	0.1	145	0.75
	LVP	7.1		0	0	0	0	0	0	0
Erysipelotrichaceae_UCG-006	LO	30	0.103	0.03	0.07	0	0	0	0	0.2	175	0.052
	LVP	7.1		0	0	0	0	0	0	0
Lawsonella	LO	10	1	0	0	0	0	0	0	0	126.5	0.497
	LVP	17.9		0.01	0.03	0	0	0	0	0.1
Pseudoramibacter	LO	10	1	0	0.01	0	0	0	0	0	128.5	0.566
	LVP	17.9		0.01	0.03	0	0	0	0	0.1
Pseudopropionibacterium	LO	30	0.048	0.01	0.03	0	0	0	0	0.1	176.5	0.025
	LVP	3.6		0	0.01	0	0	0	0	0.1
Anaerococcus	LO	0	1	0	0	0	0	0	0	0	130	0.416
	LVP	7.1		0.01	0.03	0	0	0	0	0.1
Flexilinea	LO	10	1	0.01	0.04	0	0	0	0	0.1	140.5	1
	LVP	10.7		0	0.01	0	0	0	0	0.1
Howardella	LO	20	0.592	0.01	0.02	0	0	0	0	0	154	0.446
	LVP	10.7		0	0.01	0	0	0	0	0
RF39	LO	0	0.552	0	0	0	0	0	0	0	125	0.304
	LVP	10.7		0	0	0	0	0	0	0
Defluviitaleaceae_UCG-011	LO	0	0.556	0	0	0	0	0	0	0	120	0.225
	LVP	14.3		0	0.01	0	0	0	0	0
