# Supplementary material for: Comparative analysis of oral microbiome in saliva samples of oral leukoplakia, proliferative leukoplakia and oral squamous cell carcinoma
Source: Front Oral Health. 2025 May 14;6:1600090. doi: 10.3389/froh.2025.1600090 (PMC12116504; doi:10.3389/froh.2025.1600090)
Supplement: Supplementary file 5 [file Table5.xlsx]

## Sheet: Sheet 1
Species	Group	% Cases	p-value Fisher	Mean	SD	Min	Q1	Median	Q3	Max	W	p-value Mann-Whitney
Streptococcus_salivarius	LO	100	0.556	31	22.56	8.3	12	25.6	42.3	68.3	188	0.115
	LVP	85.7		20.19	20.77	0	1	12.4	38.5	65.2
Streptococcus_parasanguinis	LO	100	0.298	20	22.14	1	3.7	10.9	30.3	70.1	178	0.213
	LVP	82.1		12.79	19.5	0	2	5.1	14	73.3
Neisseria_perflava	LO	50	0.263	5.3	12.3	0	0	0.1	2.4	39.1	88	0.081
	LVP	71.4		21.34	26.82	0	0	4.6	42.3	88.5
Porphyromonas_pasteri	LO	70	0.709	0.41	0.51	0	0	0.2	0.8	1.4	119	0.483
	LVP	57.1		8.82	18.17	0	0	0.4	11.4	74.2
Streptococcus_mutans	LO	40	0.432	7.33	22.51	0	0	0	0.4	71.4	164	0.331
	LVP	25		2.17	6.86	0	0	0	0	28.4
Prevotella_melaninogenica	LO	70	1	1.85	3.68	0	0	0.7	1.1	12	97.5	0.16
	LVP	75		4.79	7.61	0	0.1	2.2	5.2	33.4
Streptococcus_constellatus	LO	40	1	0.92	2.04	0	0	0	0.4	6.4	136	0.899
	LVP	46.4		0.5	0.85	0	0	0	0.6	3.3
[Eubacterium]_brachy	LO	70	1	4.33	6.91	0	0	0.6	4.9	17.4	172	0.287
	LVP	64.3		0.97	2.08	0	0	0.2	1.3	10.7
Streptococcus_anginosus	LO	50	1	1.42	2.02	0	0	0.5	1.9	6	165	0.385
	LVP	50		0.58	1.08	0	0	0	0.6	5
Fusobacterium_periodonticum	LO	40	0.293	0.17	0.28	0	0	0	0.3	0.8	85	0.058
	LVP	60.7		1.23	1.54	0	0	0.6	1.9	6.1
Capnocytophaga_sputigena	LO	50	0.713	0.51	1.45	0	0	0	0.1	4.6	136.5	0.912
	LVP	39.3		0.95	2.12	0	0	0	0.6	9
Capnocytophaga_gingivalis	LO	70	0.673	0.4	0.37	0	0	0.5	0.7	1	94	0.129
	LVP	78.6		2.89	3.91	0	0.2	1.1	4.1	16
Lactobacillus_fermentum	LO	30	0.673	0.14	0.34	0	0	0	0.1	1.1	149	0.705
	LVP	21.4		1.97	6.56	0	0	0	0	27.5
Clostridiales_bacterium	LO	60	1	0.58	0.77	0	0	0.3	0.9	2.3	143	0.932
	LVP	64.3		0.63	1.07	0	0	0.2	0.6	4.9
Leptotrichia_hongkongensis	LO	30	0.673	0.13	0.25	0	0	0	0.2	0.8	148	0.739
	LVP	21.4		0.21	0.55	0	0	0	0	2
Leptotrichia_wadei	LO	40	0.404	0.16	0.24	0	0	0	0.3	0.6	163	0.336
	LVP	21.4		0.24	0.67	0	0	0	0	3
Capnocytophaga_leadbetteri	LO	60	0.404	0.41	0.57	0	0	0.1	0.7	1.4	85	0.068
	LVP	78.6		2.01	2.95	0	0.2	0.6	2.8	12.5
Selenomonas_sp.	LO	30	0.469	1.68	4.99	0	0	0	0.2	15.9	123.5	0.555
	LVP	46.4		0.52	1.04	0	0	0	0.5	4
Capnocytophaga_granulosa	LO	10	0.118	0.03	0.09	0	0	0	0	0.3	90	0.052
	LVP	42.9		1.47	3.96	0	0	0	0.9	20.2
Prevotella_histicola	LO	40	0.205	1.71	4.85	0	0	0	0.5	15.5	172	0.161
	LVP	17.9		0.57	2.55	0	0	0	0	13.5
Veillonella_atypica	LO	20	0.453	0.09	0.22	0	0	0	0	0.7	110	0.236
	LVP	35.7		1.13	2.33	0	0	0	1.1	7.9
Filifactor_alocis	LO	40	1	0.57	1.54	0	0	0	0.2	4.9	143	0.924
	LVP	35.7		0.55	1.27	0	0	0	0.2	4.9
Neisseria_elongata	LO	20	0.453	0.19	0.44	0	0	0	0	1.4	117	0.366
	LVP	35.7		0.58	1.29	0	0	0	0.6	5.2
Prevotella_salivae	LO	40	0.468	0.41	0.77	0	0	0	0.2	2.1	117	0.43
	LVP	57.1		0.62	1.19	0	0	0.1	0.4	4.7
Rothia_aeria	LO	30	1	0.43	0.71	0	0	0	0.9	1.8	145.5	0.841
	LVP	32.1		0.33	0.83	0	0	0	0.3	4.1
Megasphaera_micronuciformis	LO	50	0.473	0.53	1.08	0	0	0	0.2	3.3	103	0.212
	LVP	64.3		1.35	2.4	0	0	0.3	1.6	9.5
Schaalia_odontolytica	LO	100	1	10.35	15.15	0.9	4.1	5.7	9.2	52.4	234	0.002
	LVP	92.9		2.09	2.39	0	0.4	1	3.8	8.6
Porphyromonas_endodontalis	LO	10	1	0.02	0.06	0	0	0	0	0.2	132	0.672
	LVP	14.3		0.69	2.79	0	0	0	0	14.6
SR1_bacterium	LO	40	0.293	0.06	0.11	0	0	0	0	0.4	102	0.193
	LVP	60.7		0.45	0.94	0	0	0	0.3	4.1
Alloscardovia_omnicolens	LO	50	0.09	0.41	0.82	0	0	0.1	0.4	2.7	193.5	0.023
	LVP	17.9		0.04	0.1	0	0	0	0	0.4
Phocaeicola_abscessus	LO	30	0.709	0.36	0.6	0	0	0	0.6	1.5	139	0.985
	LVP	42.9		0.14	0.24	0	0	0	0.2	0.9
Selenomonas_flueggei	LO	20	0.164	0.12	0.34	0	0	0	0	1.1	163	0.111
	LVP	3.6		0.01	0.07	0	0	0	0	0.4
Tannerella_forsythia	LO	60	0.719	0.82	1.07	0	0	0.3	1.6	2.8	169	0.318
	LVP	50		0.41	0.79	0	0	0	0.4	3
Bifidobacterium_longum	LO	60	0	0.39	0.54	0	0	0.2	0.6	1.7	221	0
	LVP	3.6		0.01	0.05	0	0	0	0	0.3
Campylobacter_concisus	LO	90	0.396	0.34	0.29	0	0.2	0.3	0.5	1	179	0.199
	LVP	71.4		0.41	0.94	0	0	0.2	0.3	5
Eubacterium_sulci	LO	30	1	0.13	0.35	0	0	0	0.1	1.1	125	0.57
	LVP	35.7		0.31	0.73	0	0	0	0.3	3.3
Prevotella_pallens	LO	60	0.714	0.17	0.22	0	0	0.1	0.3	0.6	145	0.873
	LVP	46.4		0.6	1.36	0	0	0	0.3	5.2
Prevotella_jejuni	LO	0	0.298	0	0	0	0	0	0	0	115	0.167
	LVP	17.9		0.21	0.8	0	0	0	0	4.2
Bifidobacterium_dentium	LO	50	0.263	0.28	0.45	0	0	0.1	0.2	1.3	179	0.131
	LVP	28.6		0.2	0.67	0	0	0	0	3.4
Campylobacter_showae	LO	70	0.03	0.42	0.89	0	0	0.1	0.4	2.9	188	0.074
	LVP	28.6		0.15	0.32	0	0	0	0.1	1.3
TM7_phylum	LO	20	1	0.1	0.23	0	0	0	0	0.7	132	0.739
	LVP	25		0.47	1.37	0	0	0	0	5.8
Candidatus_Saccharibacteria	LO	60	0.127	0.58	0.89	0	0	0.2	0.8	2.9	195	0.037
	LVP	28.6		0.12	0.33	0	0	0	0.1	1.5
Peptoniphilus_lacrimalis	LO	10	0.65	0.15	0.48	0	0	0	0	1.5	126	0.508
	LVP	21.4		0.31	1.52	0	0	0	0	8.1
Actinomyces_graevenitzii	LO	40	0.709	0.63	1.7	0	0	0	0.2	5.4	146	0.829
	LVP	32.1		0.79	2.21	0	0	0	0.3	10.4
[Eubacterium]_nodatum	LO	40	1	0.13	0.24	0	0	0	0.1	0.6	150	0.716
	LVP	35.7		0.06	0.1	0	0	0	0.1	0.4
Neisseria_oralis	LO	0	0.037	0	0	0	0	0	0	0	85	0.024
	LVP	39.3		0.67	2.02	0	0	0	0.4	10.6
Selenomonas_noxia	LO	20	1	0.27	0.6	0	0	0	0	1.8	143	0.907
	LVP	21.4		0.14	0.36	0	0	0	0	1.7
[Eubacterium]_infirmum	LO	40	0.709	0.26	0.35	0	0	0	0.6	0.8	165	0.337
	LVP	32.1		0.09	0.19	0	0	0	0.1	0.9
Lactobacillus_parabuchneri	LO	0	0.552	0	0	0	0	0	0	0	125	0.304
	LVP	10.7		0.01	0.05	0	0	0	0	0.2
Selenomonas_sputigena	LO	50	1	0.48	1	0	0	0	0.1	3	132.5	0.806
	LVP	53.6		0.22	0.3	0	0	0.1	0.3	1.2
Neisseria_bacilliformis	LO	10	0.653	0.02	0.07	0	0	0	0	0.2	117.5	0.306
	LVP	25		0.18	0.42	0	0	0	0	1.5
Cardiobacterium_valvarum	LO	20	0.453	0.05	0.12	0	0	0	0	0.4	113	0.287
	LVP	35.7		0.19	0.31	0	0	0	0.3	1.1
Treponema_lecithinolyticum	LO	20	0.592	0.22	0.6	0	0	0	0	1.9	155	0.413
	LVP	10.7		0.01	0.06	0	0	0	0	0.3
Dialister_pneumosintes	LO	10	0.653	0.02	0.07	0	0	0	0	0.2	121.5	0.403
	LVP	25		0.12	0.51	0	0	0	0	2.7
Prevotella_veroralis	LO	20	0.279	0.52	1.59	0	0	0	0	5	158	0.276
	LVP	7.1		0.02	0.08	0	0	0	0	0.3
Veillonella_sp.	LO	0	0.552	0	0	0	0	0	0	0	125	0.304
	LVP	10.7		0.07	0.23	0	0	0	0	1.1
Scardovia_wiggsiae	LO	30	0.351	0.05	0.09	0	0	0	0.1	0.3	162	0.292
	LVP	14.3		0.03	0.09	0	0	0	0	0.4
Campylobacter_gracilis	LO	30	0.709	0.11	0.23	0	0	0	0.1	0.7	123	0.535
	LVP	42.9		0.16	0.28	0	0	0	0.2	1.2
Prevotella_nanceiensis	LO	20	0.441	0.02	0.05	0	0	0	0	0.1	104	0.164
	LVP	39.3		0.25	0.42	0	0	0	0.5	1.7
Corynebacterium_durum	LO	30	0.673	0.63	1.24	0	0	0	0.5	3.7	160	0.386
	LVP	21.4		0.09	0.28	0	0	0	0	1.4
Eubacterium_saphenum	LO	10	1	0.14	0.45	0	0	0	0	1.4	136	0.843
	LVP	14.3		0.06	0.16	0	0	0	0	0.7
Selenomonas_artemidis	LO	20	1	0.02	0.03	0	0	0	0	0.1	138	0.944
	LVP	21.4		0.06	0.22	0	0	0	0	1.2
Actinomyces_lingnae	LO	20	0.279	0.27	0.77	0	0	0	0	2.4	159	0.25
	LVP	7.1		0.04	0.18	0	0	0	0	0.9
Olsenella_uli	LO	30	1	0.14	0.27	0	0	0	0.1	0.7	155.5	0.521
	LVP	25		0.02	0.05	0	0	0	0	0.2
Veillonellaceae_bacterium	LO	10	0.462	0.01	0.03	0	0	0	0	0.1	148.5	0.493
	LVP	3.6		0.02	0.1	0	0	0	0	0.5
Mogibacterium_timidum	LO	20	0.644	0.1	0.24	0	0	0	0	0.7	152	0.548
	LVP	14.3		0.02	0.04	0	0	0	0	0.1
Capnocytophaga_ochracea	LO	20	0.164	0.04	0.09	0	0	0	0	0.2	162	0.128
	LVP	3.6		0.01	0.05	0	0	0	0	0.3
Peptostreptococcaceae_bacterium	LO	0	1	0	0	0	0	0	0	0	130	0.416
	LVP	7.1		0.05	0.23	0	0	0	0	1.2
Firmicutes_oral	LO	0	1	0	0	0	0	0	0	0	130	0.416
	LVP	7.1		0.02	0.07	0	0	0	0	0.4
Prevotella_nigrescens	LO	0	0.552	0	0	0	0	0	0	0	125	0.304
	LVP	10.7		0.05	0.22	0	0	0	0	1.2
Bulleidia_extructa	LO	30	1	0.04	0.1	0	0	0	0	0.3	144.5	0.864
	LVP	25		0.06	0.14	0	0	0	0	0.6
Leptotrichia_trevisanii	LO	0	1	0	0	0	0	0	0	0	135	0.591
	LVP	3.6		0	0.01	0	0	0	0	0.1
[Eubacterium]_minutum	LO	20	0.164	0.05	0.11	0	0	0	0	0.3	164	0.096
	LVP	3.6		0.01	0.03	0	0	0	0	0.2
Anaeroglobus_geminatus	LO	10	0.396	0.01	0.02	0	0	0	0	0.1	110	0.19
	LVP	28.6		0.06	0.1	0	0	0	0.1	0.4
Treponema_socranskii	LO	40	1	0.06	0.1	0	0	0	0.1	0.3	145	0.863
	LVP	35.7		0.06	0.13	0	0	0	0	0.5
Porphyromonas_gingivalis	LO	10	0.65	0	0.01	0	0	0	0	0	122	0.391
	LVP	21.4		0.06	0.2	0	0	0	0	1
Olsenella_profusa	LO	20	0.279	0.03	0.07	0	0	0	0	0.2	158	0.276
	LVP	7.1		0.01	0.06	0	0	0	0	0.3
Prevotella_heparinolytica	LO	0	1	0	0	0	0	0	0	0	135	0.591
	LVP	3.6		0.01	0.03	0	0	0	0	0.2
Ottowia_sp.	LO	0	1	0	0	0	0	0	0	0	130	0.416
	LVP	7.1		0.02	0.08	0	0	0	0	0.4
Leptotrichia_buccalis	LO	0	0.552	0	0	0	0	0	0	0	125	0.304
	LVP	10.7		0.03	0.11	0	0	0	0	0.6
Treponema_denticola	LO	30	0.411	0.1	0.23	0	0	0	0.1	0.7	160.5	0.352
	LVP	17.9		0.02	0.08	0	0	0	0	0.4
Prevotella_oralis	LO	10	1	0.01	0.02	0	0	0	0	0.1	134	0.756
	LVP	14.3		0.01	0.03	0	0	0	0	0.1
Prevotella_maculosa	LO	10	1	0.01	0.05	0	0	0	0	0.1	139.5	1
	LVP	10.7		0.02	0.06	0	0	0	0	0.3
Prevotella_micans	LO	10	1	0.02	0.07	0	0	0	0	0.2	144	0.804
	LVP	7.1		0.01	0.06	0	0	0	0	0.3
Pseudopropionibacterium_propionicum	LO	30	0.048	0.04	0.08	0	0	0	0.1	0.2	175.5	0.029
	LVP	3.6		0.01	0.08	0	0	0	0	0.4
Anaerolineaceae_bacterium	LO	10	1	0.06	0.18	0	0	0	0	0.6	140.5	1
	LVP	10.7		0.01	0.04	0	0	0	0	0.2
Leptotrichia_goodfellowii	LO	0	0.552	0	0	0	0	0	0	0	125	0.304
	LVP	10.7		0.02	0.07	0	0	0	0	0.3
Prevotella_denticola	LO	10	0.65	0.02	0.07	0	0	0	0	0.2	125	0.477
	LVP	21.4		0.1	0.43	0	0	0	0	2.3
Treponema_parvum	LO	30	0.048	0.03	0.07	0	0	0	0	0.2	177.5	0.021
	LVP	3.6		0	0.01	0	0	0	0	0.1
Catonella_sp.	LO	10	0.462	0.01	0.03	0	0	0	0	0.1	148.5	0.493
	LVP	3.6		0.01	0.05	0	0	0	0	0.3
Lachnospiraceae_bacterium	LO	0	0.556	0	0	0	0	0	0	0	120	0.225
	LVP	14.3		0.01	0.03	0	0	0	0	0.1
