# Supplementary material for: Comparative analysis of oral microbiome in saliva samples of oral leukoplakia, proliferative leukoplakia and oral squamous cell carcinoma
Source: Front Oral Health. 2025 May 14;6:1600090. doi: 10.3389/froh.2025.1600090 (PMC12116504; doi:10.3389/froh.2025.1600090)
Supplement: Supplementary file 6 [file Table6.xlsx]

## Sheet: Tabla
Genus	Group	Min	Q1	Mediana	Q3	Max	Estadístico χ2 (2)	p-value
g__Streptococcus	Coce	12.2	21.5	36	43.7	68.2	9.261	0.01
	LO	21.7	42.5	48.6	55.3	75.2
	LVP	12.1	18.8	27.2	37.6	81.2
g__Rothia	Coce	0	2.2	4.3	7.9	19.6	7.954	0.019
	LO	1.6	5.2	10	16.3	24.1
	LVP	0.1	4.9	7.7	13.9	34.3
g__Haemophilus	Coce	0	0.2	0.9	4.5	37.4	10.911	0.004
	LO	0	0	0	0.4	6.4
	LVP	0	0.6	4.5	11.3	16
g__Veillonella	Coce	0.8	4.3	9.2	13.6	32	9.547	0.008
	LO	0.1	0.4	1.9	4.2	9.6
	LVP	0.3	3.9	8.4	13.3	29.7
g__Neisseria	Coce	0	0.2	1.7	9.7	43.1	5.269	0.072
	LO	0	0	0.2	0.7	12.3
	LVP	0	0.1	4.9	16.7	22.4
g__Granulicatella	Coce	0	1.1	1.5	3.2	9.9	0.091	0.956
	LO	0.3	0.9	2.1	4	5.8
	LVP	0	1.5	1.6	2.6	6.7
g__TM7x	Coce	0	0	1	2.9	13.2	2.309	0.315
	LO	0.1	0.4	2	5.9	13.9
	LVP	0	0.1	0.5	1.8	11.9
g__Gemella	Coce	0	1.9	3.5	4.3	11.7	1.577	0.455
	LO	0.3	0.9	2.1	3.7	4.7
	LVP	0	1.7	3.3	4.3	6.3
g__Porphyromonas	Coce	0	0.3	1	4.9	17.1	9.356	0.009
	LO	0	0.1	0.2	0.4	5
	LVP	0	0.7	3.6	11.3	24.2
g__Parvimonas	Coce	0	0.2	0.7	2.1	23.7	0.976	0.614
	LO	0.1	0.2	1.2	3	6.4
	LVP	0	0.2	0.6	1.4	4.5
g__Leptotrichia	Coce	0	0.7	2.8	6.7	30.6	4.513	0.105
	LO	0	0.2	0.4	0.6	10.9
	LVP	0	0.4	3	5.6	13.8
g__Atopobium	Coce	0	0.3	0.8	1.4	3.2	1.621	0.445
	LO	0.1	0.3	1.3	2.3	11.3
	LVP	0	0.2	0.8	1.1	3.7
g__Prevotella	Coce	0	0.2	0.5	1.4	7	0.303	0.86
	LO	0	0.1	0.4	1.3	8.7
	LVP	0	0.1	0.8	2	11.5
g__Lactobacillus	Coce	0	0	0.1	0.7	30.2	2.831	0.243
	LO	0	0	0	0.1	0.9
	LVP	0	0	0	0.1	24.5
g__Oribacterium	Coce	0	0.2	0.7	1.6	5.8	3.163	0.206
	LO	0.1	0.1	0.2	0.7	2.1
	LVP	0	0.2	0.4	0.9	2.5
g__Solobacterium	Coce	0	0.2	0.7	1	6.5	3.101	0.212
	LO	0.1	0.6	1.1	1.6	5.1
	LVP	0	0.1	0.4	1.1	3
g__Saccharimonadaceae	Coce	0	0	0.1	0.7	11.3	6.686	0.035
	LO	0	1	1.9	3.3	10.5
	LVP	0	0.1	0.4	1.9	3.9
g__[Eubacterium]_brachy_group	Coce	0	0	0.1	0.3	1.4	1.358	0.507
	LO	0	0	0.1	1.4	4.4
	LVP	0	0	0.1	0.2	1.8
g__Fusobacterium	Coce	0	0.2	0.6	1.7	9	0.94	0.625
	LO	0	0.1	0.2	1.5	10.7
	LVP	0	0.4	0.8	1.1	3.2
g__Capnocytophaga	Coce	0	0.2	0.5	2.3	6.5	1.618	0.445
	LO	0	0.2	0.3	0.7	1.9
	LVP	0	0.1	1.2	2.6	9
g__Actinomyces	Coce	0	0.4	0.7	1.6	8.9	13.376	0.001
	LO	0.5	1.4	2.5	4.2	7.9
	LVP	0	0.2	0.4	1.2	4.6

## Sheet: Tabla Aj.
Genus	p-value	Índex	Punt de tall
g__Actinomyces	0.001	1	0.00238095
g__Haemophilus	0.004	2	0.0025
g__Veillonella	0.008	3	0.00263158
g__Porphyromonas	0.009	4	0.00277778
g__Streptococcus	0.01	5	0.00294118
g__Rothia	0.019	6	0.003125
g__Saccharimonadaceae	0.035	7	0.00333333
g__Neisseria	0.072	8	0.00357143
g__Leptotrichia	0.105	9	0.00384615
g__Oribacterium	0.206	10	0.00416667
g__Solobacterium	0.212	11	0.00454545
g__Lactobacillus	0.243	12	0.005
g__TM7x	0.315	13	0.00555556
g__Atopobium	0.445	14	0.00625
g__Capnocytophaga	0.445	14	0.00625
g__Gemella	0.455	16	0.00833333
g__[Eubacterium]_brachy_group	0.507	17	0.01
g__Parvimonas	0.614	18	0.0125
g__Fusobacterium	0.625	19	0.0166667
g__Prevotella	0.86	20	0.025
g__Granulicatella	0.956	21	0.05
