# Supplementary material for: Comparative analysis of oral microbiome in saliva samples of oral leukoplakia, proliferative leukoplakia and oral squamous cell carcinoma
Source: Front Oral Health. 2025 May 14;6:1600090. doi: 10.3389/froh.2025.1600090 (PMC12116504; doi:10.3389/froh.2025.1600090)
Supplement: Supplementary file 7 [file Table7.xlsx]

## Sheet: Taula
Phylum	Group	Min	Q1	Mediana	Q3	Max	Estadístico chisq (2)	p-value
p__Firmicutes	Coce	40.2	49.4	67	72.1	88.4	8.826	0.012
	LO	47.4	59.3	64.1	71.4	83.8
	LVP	33.5	41.5	49.3	62.2	94.6
p__Actinobacteriota	Coce	0	5	8.5	12	24.8	12.171	0.002
	LO	10.8	13.7	16.5	20.5	27.5
	LVP	1	5.4	10.4	17.6	38.8
p__Proteobacteria	Coce	0	1.3	4.2	18.2	54.8	8.595	0.014
	LO	0	0.2	0.9	2.2	19
	LVP	0	4.2	13.6	24.1	36.7
p__Patescibacteria	Coce	0	0.3	2.4	7.2	15.5	5.087	0.079
	LO	1.2	2.9	5.5	9.8	14.7
	LVP	0	0.7	2.3	5.5	12.4
p__Bacteroidota	Coce	0.2	2.3	4.6	8.5	23.5	4.476	0.107
	LO	0.2	1.8	2	6.9	10.2
	LVP	0	2.5	12.5	16.7	25.7
p__Fusobacteriota	Coce	0.1	2.8	6.4	7.6	30.6	3.371	0.185
	LO	0	0.5	0.8	5.4	12.8
	LVP	0	1.4	3.8	6.9	14.3
p__Campilobacterota	Coce	0	0	0.1	0.3	1	1.027	0.598
	LO	0	0.1	0.2	0.3	1.2
	LVP	0	0	0.1	0.2	3
p__Desulfobacterota	Coce	0	0	0	0	0.1	1.94	0.379
	LO	0	0	0	0.1	1.9
	LVP	0	0	0	0	0.1
p__Spirochaetota	Coce	0	0	0	0	0.6	2.486	0.289
	LO	0	0	0	0.1	0.5
	LVP	0	0	0	0	0.3
p__Synergistota	Coce	0	0	0	0	0.5	0.365	0.833
	LO	0	0	0	0	0.3
	LVP	0	0	0	0	0.5
p__Chloroflexi	Coce	0	0	0	0	0	1.057	0.589
	LO	0	0	0	0	0.1
	LVP	0	0	0	0	0.1

## Sheet: Taula aj.
Phylum	p-value	Índex	Punt de tall
p__Actinobacteriota	0.002	1	0.00454545
p__Firmicutes	0.012	2	0.005
p__Proteobacteria	0.014	3	0.00555556
p__Patescibacteria	0.079	4	0.00625
p__Bacteroidota	0.107	5	0.00714286
p__Fusobacteriota	0.185	6	0.00833333
p__Spirochaetota	0.289	7	0.01
p__Desulfobacterota	0.379	8	0.0125
p__Chloroflexi	0.589	9	0.0166667
p__Campilobacterota	0.598	10	0.025
p__Synergistota	0.833	11	0.05
