# Supplementary material for: Comparative analysis of oral microbiome in saliva samples of oral leukoplakia, proliferative leukoplakia and oral squamous cell carcinoma
Source: Front Oral Health. 2025 May 14;6:1600090. doi: 10.3389/froh.2025.1600090 (PMC12116504; doi:10.3389/froh.2025.1600090)
Supplement: Supplementary file 8 [file Table8.xlsx]

## Sheet: Sheet 1
Alfa Measure	Group	Mean	St. Dev.	Min	Q1	Median	Q3	Max
Alfa	Coce	92.1154	32.9282	43	68.5	88	103.5	156
	LO	103	26.0853	55	91	100.5	122	141
	LVP	108.875	39.4512	34	75.75	117	142	192
pielou_evenness	Coce	0.710271	0.0775475	0.506521	0.671953	0.718527	0.770148	0.811152
	LO	0.655789	0.088545	0.47018	0.602309	0.676137	0.717637	0.775816
	LVP	0.700719	0.0684825	0.473688	0.678226	0.71213	0.750168	0.776192
faith_pd	Coce	6.13493	1.43295	2.97061	5.21973	6.11192	7.16364	9.06747
	LO	6.63268	1.38001	3.97893	6.27898	6.45695	7.33294	8.76541
	LVP	6.39304	1.67659	2.15156	5.15094	6.68783	7.4454	9.32026
observed_features	Coce	89.3462	31.8056	42	68	83	102	152
	LO	100.4	26.0179	53	90.25	98	115.5	140
	LVP	104.857	37.1191	34	74.25	113.5	136.25	183
shannon_entropy	Coce	4.55249	0.682165	2.95448	4.14422	4.64953	5.06723	5.55941
	LO	4.35197	0.771058	2.69315	4.00838	4.36732	4.84659	5.46516
	LVP	4.65177	0.756985	2.82043	4.38074	4.82152	5.23771	5.80303
simpson_e	Coce	0.156364	0.0665566	0.0678888	0.111834	0.138195	0.203342	0.283747
	LO	0.106943	0.0424961	0.047187	0.0819379	0.0958942	0.136767	0.178712
	LVP	0.138114	0.0409717	0.0530985	0.115291	0.137507	0.157424	0.235982
simpson	Coce	0.90704	0.0546354	0.769326	0.876261	0.932245	0.944005	0.961443
	LO	0.87673	0.0983226	0.614686	0.866378	0.90357	0.926344	0.957928
	LVP	0.913411	0.0565646	0.714653	0.908237	0.933058	0.94305	0.964172
